# Supplementary material for: Absence of Cryptosporidium hominis and dominance of zoonotic Cryptosporidium species in patients after Covid-19 restrictions in Auckland, New Zealand
Source: Parasitology. 2021 Jun 14;148(11):1288–92. doi: 10.1017/S0031182021000974 (PMC8383192; doi:10.1017/S0031182021000974)
Supplement: Supplementary file 1 [file S0031182021000974sup001.xlsx]

## Sheet: Supplementary Table 1
Supplementary table 1. Summary of quarterly Cryptosporidium species counts from Auckland, New Zealand 2015 - 2021.
	C. cuniculus	C. erinacei	C. hominis	C. parvum	Study Total	Total Nationally Notified Cases
2015	3	3	28	142	176	696
2015 Q1		1	9	10	20
2015 Q2			5	12	17
2015 Q3			6	37	43
2015 Q4	3	2	8	83	96
2016	5		97	154	256	1062
2016 Q1	2		20	23	45
2016 Q2			40	25	65
2016 Q3	3		20	55	78
2016 Q4			17	51	68
2017	6	2	105	126	239	1192
2017 Q1	1		28	15	44
2017 Q2	1		44	21	66
2017 Q3	4	2	28	67	101
2017 Q4			5	23	28
2018	4		279	175	458	1611
2018 Q1	1		73	22	96
2018 Q2	1		157	25	183
2018 Q3	1		38	66	105
2018 Q4	1		11	62	74
2019	2	1	86	151	240	1035
2019 Q1		1	33	20	54
2019 Q2	2		35	8	45
2019 Q3			10	70	80
2019 Q4			8	53	61
2020	5	2	3	107	117	735
2020 Q1	2		3	3	8
2020 Q2	2			15	17
2020 Q3		2		42	44
2020 Q4	1			47	48
2021	3			13	16	n/a
2021 Q1	3			13	16
Total	28	8	598	868	1502
